# Supplementary material for: Positive association between patient experience of primary care with chronic disease and self‐rated health in a Japanese rural area: A cross‐sectional questionnaire survey using the Japanese primary care assessment tool short form
Source: J Gen Fam Med. 2024 Jul 29;25(6):333–42. doi: 10.1002/jgf2.721 (PMC11565067; doi:10.1002/jgf2.721)
Supplement: Supplementary file 1 — Appendix S1: [file JGF2-25-333-s001.xlsx]

## Sheet: Supple 1
Supplemental material 1. A map of Japan and the location of North Shiga Prefecture
Figure legend.
1-left: A map of Japan. The area painted black is Shiga Prefecture.
1-right: An expanded view of Shiga Prefecture, Nagahama City is inside the bold line, light blue is Lake Biwa, and gray is heavy snowfall area.
The map was created using QGIS (Quantum Geographic Information System).

## Sheet: Supple 2
Supplemental material 2. The Explanation of JPCAT
It is a self-administered scale for participants 20 years of age and older. The first question was "Do you always visit a doctor when you feel sick or when you want to consult about your health?". If the respondent answered "No,” the respondents were excluded from the JPCAT-SF. The items regarding first contact were B1: ‘If you feel sick on a day when the doctor’s office is closed, can you be see…

## Sheet: Supple3(Image figure)
Supplemental material 3. Image Figure of the the association between patient experience of primary care and self-rated health
Above average JPCAT-SF score was accociated with Good Self-rated Health
	Odds ratio	95%CI
subgroup with chronic disease	1.32	1.009	1.73
Image figure was mede using copyright-free pictograms.
